# Supplementary material for: Engineering of a Fully Human Anti-MUC-16 Antibody and Evaluation as a PET Imaging Agent
Source: Pharmaceutics. 2022 Dec 16;14(12):2824. doi: 10.3390/pharmaceutics14122824 (PMC9785263; doi:10.3390/pharmaceutics14122824)
Supplement: Supplementary file 1 [file pharmaceutics-14-02824-s001.zip]

Archive with 1 entries (1 files):
- pharmaceutics-2015341-supplementary.pdf
